# Supplementary material for: Negr1 Deficiency Modulates Sex-Specific Neurobehavioral Adaptations to Social Isolation
Source: Brain Sci. 2025 Nov 29;15(12):1286. doi: 10.3390/brainsci15121286 (PMC12730293; doi:10.3390/brainsci15121286)
Supplement: Supplementary file 1 [file brainsci-15-01286-s001.zip]

Archive with 1 entries (1 files):
- brainsci-3980896-supplementary.pdf
